# Supplementary material for: Comparison of the Changes in Quality-of-Life of Cats with Hyperthyroidism Treated with Radioiodine or Antithyroid Drugs—A Preliminary Study †
Source: Vet Sci. 2025 Jun 11;12(6):572. doi: 10.3390/vetsci12060572 (PMC12197586; doi:10.3390/vetsci12060572)
Supplement: Supplementary file 1 [file vetsci-12-00572-s001.zip]

Archive with 2 entries (2 files):
- Supplementary2_Results_Publication.xlsx
- Supplementary1.pdf
