# Supplementary material for: Comparison of the Changes in Quality-of-Life of Cats with Hyperthyroidism Treated with Radioiodine or Antithyroid Drugs—A Preliminary Study †
Source: Vet Sci. 2025 Jun 11;12(6):572. doi: 10.3390/vetsci12060572 (PMC12197586; doi:10.3390/vetsci12060572)
Supplement: Supplementary file 1 [file vetsci-12-00572-s001.zip › Supplementary2_Results_Publication.xlsx]

## Sheet: Tabelle1
Group	ID	Timepoint	HRQoL Score	LogHRQOL	QoL Owner	Creatinin (µmol/L)	Azotemia	T4 (μg/dl)	TSH (µU/ml)	Thyroid Status	Group Thyroid Status
1	1	1	60	1.77815	Good	95.9	2	26.1	0.03	Hyperthyroid	2
1	1	2	36.5	1.56229	Very good	98.6	2	2.1	1.06	Hypothyroid	3
1	1	3	32	1.50515	Very good	87.7	2	0.6	1.04	Hypothyroid	3
1	1	4
1	2	1	92	1.96379	Good	75.3	2	24.3	0.03	Hyperthyroid	2
1	2	2	37	1.5682	Good	105.6	2	8.7		Hyperthyroid	2
1	2	3	39	1.59106	Good	112	2	5.8	0.03	Hyperthyroid	2
1	2	4
1	3	1	96.5	1.98453	Good	65.4	2	22.6	0.04	Hyperthyroid	2
1	3	2	52.5	1.72016	Very good	105	2	1.4	0.05	Euthyroid	1
1	3	3	86.5	1.93702	Good	144.5	1	0.5	3.92	Hypothyroid	3
1	3	4	57	1.75587	Very good	136.6	2	1.4	1.84	Hypothyroid with Substitution	3
1	4	1	129	2.11059	Good	53.4	2	33.3	0.03	Hyperthyroid	2
1	4	2	111	2.04532	Good	91	2	1	0.04	Euthyroid	1
1	4	3	102.5	2.01072	Good	123.2	2	0.9		Euthyroid	1
1	4	4
1	5	1	57.5	1.75967	Good	90.3	2	14.5	0.03	Hyperthyroid	2
1	5	2	39	1.59106	Good	69.2	2	8.2	0.03	Hyperthyroid	2
1	5	3	43	1.63347	Satisfactory	78.7	2	4.9	0.03	Hyperthyroid	2
1	5	4	18	1.25527	Good	84.1	2	4.4	0.05	Hyperthyroid	2
1	6	1	111.5	2.04727	Satisfactory	96.8	2	10.3	0.03	Hyperthyroid	2
1	6	2	48.5	1.68574	Good	101.8	2	1	2.09	Hypothyroid	3
1	6	3	32	1.50515	Very good	175.8	1	0.8	4.36	Hypothyroid	3
1	6	4	47	1.6721	Good	189.3	1	1.8	2.04	Hypothyroid with Substitution	3
1	7	1	103.5	2.01494	Good	88	2	8	0.03	Hyperthyroid	2
1	7	2	62	1.79239	Very good	96.8	2	7.1		Hyperthyroid	2
1	7	3	40	1.60206	Good	114.4	2	3.8		Euthyroid	1
1	7	4	51	1.70757	Very good	114.4	2	2.8		Euthyroid	1
1	8	1	211	2.32428	Very poor	90.5	2	37.2	0.03	Hyperthyroid	2
1	8	2	94	1.97313	Good	114.4	2	0.5		Hypothyroid	3
1	8	3	80	1.90309	Good	141	1	1.4		Euthyroid	1
1	8	4	92	1.96379	Good	1.9	2	1.08		Euthyroid	1
1	9	1	77.5	1.8893	Satisfactory	88	2	12.4	0.03	Hyperthyroid	2
1	9	2	71.5	1.85431	Satisfactory	176	1	1.1	0.35	Hypothyroid	3
1	9	3	32	1.50515	Good	149	1	1.5	2.3	Hypothyroid	3
1	9	4	27	1.43136	Very good			1.5	7.48	Hypothyroid	3
1	10	1	88.5	1.94694	Satisfactory	128	2	12.5	0.03	Hyperthyroid	2
1	10	2	89.5	1.95182	Satisfactory	211	1	0.7	0.6	Hypothyroid	3
1	10	3	71.5	1.85431	Very good	255.2	1	1.4	0.49	Hypothyroid	3
1	10	4	40	1.60206	Very good
1	11	1	100.5	2.00217	Satisfactory	74.4	2	11.2	0.03	Hyperthyroid	2
1	11	2	57	1.75587	Good	101.2	2	0.5	0.41	Hypothyroid	3
1	11	3
1	11	4
1	12	1	66	1.81954	Good	88.5	2	12.6	0.03	Hyperthyroid	2
1	12	2	43	1.63347	Good	151.2	1	0.9	4.23	Hypothyroid	3
1	12	3	26.5	1.42325	Good	139.5	2	2	3.92	Hypothyroid with Substitution	3
1	12	4	14.5	1.16137	Good	148.3	1	2.1	2.05	Hypothyroid with Substitution	3
1	13	1	46.5	1.66745	Good	59.1	2	10.6	0.03	Hyperthyroid	2
1	13	2	33.5	1.52504	Very good	112.8	2	1.4	0.91	Hypothyroid	3
1	13	3	43	1.63347	Very good	115.6	2	1.6	0.43	Euthyroid	1
1	13	4	35	1.54407	Very good
1	14	1	27	1.43136	Good	83	2	6.4	0.03	Hyperthyroid	2
1	14	2	126	2.10037	Satisfactory	76.5	2	2.9	0.03	Euthyroid	1
1	14	3	12	1.07918	Very good	109.7	2	2.6	0.03	Euthyroid	1
1	14	4	39.5	1.5966	Good	137.4	2	2.1	0.07	Euthyroid	1
1	15	1	106	2.02531	Good	94.2	2	10.1	0.03	Hyperthyroid	2
1	15	2	68	1.83251	Good	143	1	1.9	0.18	Euthyroid	1
1	15	3	55	1.74036	Very good	118	2	1.7		Euthyroid	1
1	15	4	54	1.73239	Good	136	2	2.1		Euthyroid	1
1	16	1	148.5	2.17173	Satisfactory	35.6	2	10.9	0.3	Hyperthyroid	2
1	16	2	33	1.51851	Good	73.6	2	0.5	0.2	Hypothyroid	3
1	16	3	108	2.03342	Satisfactory	72.2	2	0.5	0.25	Hypothyroid with Substitution	3
1	16	4	147	2.16732	Satisfactory	81.1	2	1.4		Hypothyroid with Substitution	3
1	17	1	104.5	2.01912	Satisfactory	84.3	2	12	0.03	Hyperthyroid	2
1	17	2	71.5	1.85431	Good	106.4	2	2	1.7	Hypothyroid	3
1	17	3	43.5	1.63849	Very good	137.3	2	0.8	11.6	Hypothyroid	3
1	17	4	40	1.60206	Very good	123.7	2	0.7	13.1	Hypothyroid	3
1	18	1	193.5	2.28668	Poor	105.6	2	10.8	0.03	Hyperthyroid	2
1	18	2	99.5	1.99782	Good	150.7	1	1.6	0.21	Euthyroid	1
1	18	3	85	1.92942	Good	147.5	1	1.9	0.11	Euthyroid	1
1	18	4	35	1.54407	Very good	164.5	1	1.7	0.1	Euthyroid	1
1	19	1	98.5	1.99344	Good	86.8	2	7.9	0.03	Hyperthyroid	2
1	19	2	82.5	1.91645	Good	109.6	2	0.8	0.73	Hypothyroid	3
1	19	3	82	1.91381	Very good	106	2	0.7	2.61	Hypothyroid	3
1	19	4	153.5	2.18611	Satisfactory	132.4	2	0.7	2.56	Hypothyroid	3
1	20	1	121	2.08279	Satisfactory	87.7	2	4.6	0.03	Hyperthyroid	2
1	20	2	76	1.88081	Good	120.3	2	1.5	0.39	Euthyroid	1
1	20	3	44	1.64345	Very good	124.1	2	1	0.72	Hypothyroid	3
1	20	4	45	1.65321	Good	136.1	2	0.9	1.78	Hypothyroid	3
1	21	1	190	2.27875	Poor	57.5	2	15	0.03	Hyperthyroid	2
1	21	2	167	2.22272	Satisfactory	95.3	2	0.5	0.03	Hypothyroid	3
1	21	3	116	2.06446	Satisfactory	145.4	1	0.5	0.27	Hypothyroid	3
1	21	4	105.5	2.02325	Poor	129.6	2	0.8	0.25	Hypothyroid with Substitution	3
1	22	1	134.5	2.12872	Satisfactory	78.9	2	9.6	0.03	Hyperthyroid	2
1	22	2	65.5	1.81624	Very good	128.3	2	1.5	0.11	Euthyroid	1
1	22	3	71.5	1.85431	Very good	123.6	2	1.9	0.08	Euthyroid	1
1	22	4	87	1.93952	Very good	166.1	1	3.4	0.09	Euthyroid	1
1	23	1	109.5	2.03941	Good	64.2	2	13.4	0.03	Hyperthyroid	2
1	23	2	56.5	1.75205	Good	99.4	2	0.5	0.11	Hypothyroid	3
1	23	3	57	1.75587	Good			1.3	0.7	Hypothyroid	3
1	23	4	23	1.36173	Good	96.8	2	1.9	0.83	Hypothyroid	3
2	24	1	59.5	1.77452	Good	132	2	6.8		Hyperthyroid	2
2	24	2	32.5	1.51188	Good	141	1	4.9		Euthyroid	1
2	24	3	20	1.30103	Good
2	24	4	20	1.30103	Good
2	25	1	117	2.06819	Satisfactory	88.4	2	2022-05-05		Hyperthyroid	2
2	25	2	153	2.18469	Satisfactory
2	25	3	87	1.93952	Good
2	25	4	111.5	2.04727	Satisfactory
2	26	1	73	1.86332	Satisfactory	102	2	10.4		Hyperthyroid	2
2	26	2	38	1.57978	Good	154	1	4.3		Euthyroid	1
2	26	3
2	26	4
2	27	1	69	1.83885	Satisfactory
2	27	2	43	1.63347	Satisfactory			7.8		Hyperthyroid	2
2	27	3	31	1.49136	Good
2	27	4	21	1.32222	Satisfactory
2	28	1	94.5	1.97543	Satisfactory
2	28	2	161.5	2.20817	Poor
2	28	3	97.5	1.989	Satisfactory
2	28	4	52	1.716	Good
2	29	1	22	1.34242	Good
2	29	2	80.5	1.9058	Good	132	2	3.4		Euthyroid	1
2	29	3	20	1.30103	Very good
2	29	4	3	0.477121	Very good	149.6	1	2022-09-03		Euthyroid	1
2	30	1	63	1.79934	Good	246.4	1	6.7		Hyperthyroid	2
2	30	2	44	1.64345	Good	318	1	2.9		Euthyroid	1
2	30	3	24	1.38021	Good	-
2	30	4	48.5	1.68574	Satisfactory
2	31	1	102.5	2.01072	Good						2
2	31	2	80	1.90309	Good
2	31	3
2	31	4
2	32	1	108	2.03342	Good	88	2	10.2		Hyperthyroid	2
2	32	2	134	2.1271	Good	132	2	1.04		Euthyroid	1
2	32	3	98	1.99123	Good
2	32	4
2	33	1	260	2.41497	Poor	88	2	24		Hyperthyroid	2
2	33	2	83	1.91908	Very good	105	2	4.99		Hyperthyroid	2
2	33	3	57	1.75587	Very good
2	33	4
2	34	1	40	1.60206	Very good	106	2	3.4		Hyperthyroid	2
2	34	2	78	1.89209	Good
2	34	3	55	1.74036	Very good
2	34	4	39	1.59106	Very good			2.5		Euthyroid	1
2	35	1	23	1.36173	Good
2	35	2	11	1.04139	Good
2	35	3	11	1.04139	Very good
2	35	4	3	0.477121	Very good
2	36	1	151	2.17898	Satisfactory
2	36	2	78.5	1.89487	Satisfactory
2	36	3	25	1.39794	Satisfactory
2	36	4	161.5	2.20817	Very poor
2	37	1	56.5	1.75205	Good
2	37	2	158	2.19866	Satisfactory
2	37	3	92.5	1.96614	Satisfactory
2	37	4
2	38	1	140.5	2.14768	Satisfactory
2	38	2	141.5	2.15076	Satisfactory
2	38	3
2	38	4
